# Supplementary material for: Ultrafast Miniature Robotic Swimmers with Upstream Motility
Source: Cyborg Bionic Syst. 2023 Mar 15;4:0015. doi: 10.34133/cbsystems.0015 (PMC10019906; doi:10.34133/cbsystems.0015)
Supplement: Supplementary 1 — Movies S1 to S4 [file cbsystems.0015.f1.zip]

Archive with 4 entries (4 files):
- SI movie 1.mp4
- SI movie 2.mp4
- SI movie 3.mp4
- SI movie 4.mp4
